# Supplementary material for: Phytochemical Screening, Pharmacognostic Characterization, Antioxidant Activity, and Hepatoprotective Effects of Abroma augustum (L.) L.f. on Human Hepatocellular Carcinoma (HepG2) Cells and Goat Liver Homogenate
Source: Antioxidants (Basel). 2025 Apr 15;14(4):472. doi: 10.3390/antiox14040472 (PMC12024031; doi:10.3390/antiox14040472)
Supplement: Supplementary file 1 [file antioxidants-14-00472-s001.zip]

Archive with 1 entries (1 files):
- antioxidants-3540928-supplementary.pdf
